# Supplementary material for: Production of Marinated Chinese Lotus Root Slices Using High-Pressure Processing as an Alternative to Traditional Thermal-and-Soaking Procedure
Source: Molecules. 2022 Oct 2;27(19):6506. doi: 10.3390/molecules27196506 (PMC9571789; doi:10.3390/molecules27196506)
Supplement: Supplementary file 1 [file molecules-27-06506-s001.zip]

Archive with 1 entries (1 files):
- molecules-1904368-supplementary.pdf
